# Supplementary material for: Feature selection revisited in the single-cell era
Source: Genome Biol. 2021 Dec 1;22:321. doi: 10.1186/s13059-021-02544-3 (PMC8638336; doi:10.1186/s13059-021-02544-3)
Supplement: Supplementary file 1 — Additional file 1: Table S1. A list of studies that applied feature selection techniques to the single-cell field. [file 13059_2021_2544_MOESM1_ESM.xlsx]

## Sheet: Table S1
Title	Data Type	Category and Method	Name	Year of Publication	Ref. number in the main text	Reference
Bias, robustness and scalability in single-cell differentialexpression analysis	scRNA-seq	Filter, Univariate	N/A	2018	53	https://doi.org/10.1038/nmeth.4612
Feats: Feature selection based clustering of single-cellrna-seq data	scRNA-seq	Filter, Univariate	FEATS	2020	54	https://doi.org/10.1093/bib/bbaa306
scClassify: sample size estimation and multiscale classification of cells using single and multiple reference	scRNA-seq	Filter, Univariate	scClassify	2020	55	https://doi.org/10.15252/msb.20199389
A statistical approach for identifying differential distributions in single-cell rna-seq experiments	scRNA-seq	Filter, Univariate	scDD	2016	56	https://doi.org/10.1186/s13059-016-1077-y
Comprehensive integration of single-cell data	scRNA-seq	Filter, Univariate	SeuratHVG	2019	57	https://doi.org/10.1016/j.cell.2019.05.031
SCMarker: Ab initio marker selection for single cell transcriptome profiling	scRNA-seq	Filter, Univariate	SCMarker	2019	58	https://doi.org/10.1371/journal.pcbi.1007445
M3Drop: dropout-based feature selection for scRNASeq	scRNA-seq	Filter, Univariate	M3Drop	2018	59	https://doi.org/10.1093/bioinformatics/bty1044
Optimal Gene Filtering for Single-Cell data (OGFSC)—a gene filtering algorithm for single-cell RNA-seq data	scRNA-seq	Filter, Univariate	OGFSC	2019	60	https://doi.org/10.1093/bioinformatics/bty1016
Combinatorial prediction of marker panels from single-cell transcriptomic data	scRNA-seq	Filter, Multivariate	COMET	2019	66	https://doi.org/10.15252/msb.20199005
Feature selection and dimension reduction for single-cell RNA-Seq based on a multinomial model	scRNA-seq	Filter, Multivariate	GLM-PCA	2020	67	https://doi.org/10.1186/s13059-019-1861-6
sc-REnF:An entropy guided robust feature selection for clustering of single-cell rna-seq data	scRNA-seq	Wrapper, Greedy	sc-REnF	2020	68	https://doi.org/10.1101/2020.10.10.334573
AutoGeneS: Automatic gene selection using multi-objective optimization for RNA-seq deconvolution	scRNA-seq	Wrapper, Nature-inspired	AutoGeneS	2021	71	https://doi.org/10.1016/j.cels.2021.05.006
Feature selection for topological proximity predictionof single-cell transcriptomic profiles in drosophila embryo using genetic algorithm	scRNA-seq	Wrapper, Nature-inspired	N/A	2021	72	https://doi.org/10.3390/genes12010028
Active feature selection discovers minimal gene-sets for classifying cell-types and disease states in single-cell mRNA-seq data	scRNA-seq	Wrapper, Others	N/A	2021	74	https://arxiv.org/abs/2106.08317
Optimal marker gene selection for cell type discrimination in single cell analyses	scRNA-seq	Wrapper, Others	scGeneFit	2021	75	https://doi.org/10.1038/s41467-021-21453-4
A machine learning method for the discovery of minimum marker gene combinations for cell-type identification from single-cell RNA sequencing	scRNA-seq	Embedded, Tree-based	NS-Forest	2021	77	https://doi.org/10.1101/gr.275569.121
A discriminative learning approach to differential expression analysis for single-cell RNA-seq	scRNA-seq	Embedded, Shrinkage	N/A	2019	78	https://doi.org/10.1038/s41592-018-0303-9
Single cell rna sequencingreveals heterogeneity of human msc chondrogenesis: Lasso regularized logistic regressionto identify gene and regulatory signatures.	scRNA-seq	Embedded, Shrinkage	N/A	2019	79	https://doi.org/10.1101/854406
A rank-based marker selection method for high throughput scRNA-seq data	scRNA-seq	Embedded, Others	RANKCORR	2020	80	https://doi.org/10.1186/s12859-020-03641-z
Ensemble dimensionality reduction and feature gene extractionfor single-cell rna-seq data	scRNA-seq	Emsemble	EDGE	2020	87	https://doi.org/10.1038/s41467-020-19465-7
Gene Selection for Single-Cell RNA-Seq Data Based on Information Gain and Genetic Algorithm	scRNA-seq	Hybrid	IGGA	2018	88	https://doi.org/10.1109/CIS2018.2018.00021
Gene selection for scrna-seq data based on information gainand fruit fly optimization algorithm.	scRNA-seq	Hybrid	IGFOA	2019	89	https://doi.org/10.1109/CIS.2019.00047
DUBStepR: correlation-based feature selection for clustering single-cell RNA sequencing data	scRNA-seq	Hybrid	DUBstepR	2020	90	https://doi.org/10.1101/2020.10.07.330563
Identifying Cell-Type Specific Genes and Expression Rules Based on Single-Cell Transcriptomic Atlas Data	scRNA-seq	Hybrid	N/A	2020	91	https://doi.org/10.3389/fbioe.2020.00350
Deep feature extraction of single-cell transcriptomes by generative adversarial network	scRNA-seq	Deep Learning	scGAN	2021	49	https://doi.org/10.1093/bioinformatics/btaa976
Deconvolution of autoencoders to learn biological regulatory modules from single cell mRNA sequencing data	scRNA-seq	Deep Learning	N/A	2019	92	https://doi.org/10.1186/s12859-019-2952-9
Classifying cells with Scasat, a single-cell atac-seq analysis tool	scATAC-seq	Filter, Univariate	Scasat	2019	61	https://doi.org/10.1093/nar/gky950
scATAC-pro: a comprehensive workbench forsingle-cell chromatin accessibility sequencing data	scATAC-seq	Filter, Univariate; Embedded, Shrinkage	scATAC-pro	2020	62	https://doi.org/10.1186/s13059-020-02008-0
Comprehensive analysis of single cell ATAC-seq data with SnapATAC	scATAC-seq	Filter, Univariate	SnapATAC	2021	63	https://doi.org/10.1038/s41467-021-21583-9
Single cell transcriptional and chromatin accessibility profiling redefine cellular heterogeneity in the adult human kidney	scATAC-seq	Filter, Univariate	N/A	2021	64	https://doi.org/10.1038/s41467-021-22368-w
Exploiting marker genes for robust classification andcharacterization of single-cell chromatin accessibility	scATAC-seq	Embedded, Tree-based; Embedded, Shrinkage	Catactor	2021	81	https://doi.org/10.1101/2021.04.01.438068
GateFinder: projection-based gating strategy optimization for flow and mass cytometry	Surface proteins	Wrapper, Greedy	GateFinder	2018	69	https://doi.org/10.1093/bioinformatics/bty430
Integrated analysis of multimodal single-cell data	Surface proteins	Wrapper, Greedy	Seurat	2021	70	https://doi.org/10.1016/j.cell.2021.04.048
Using flow cytometry and multistage machine learning to discover label-free signatures of algal lipid accumulation	Surface proteins	Wrapper, Nature-inspired	N/A	2019	73	https://doi.org/10.1088/1478-3975/ab2c60
CiteFuse enables multi-modalanalysis of cite-seq data	Surface proteins	Embedded, Tree-based	CiteFuse	2020	82	https://doi.org/10.1093/bioinformatics/btaa282
Flow Cytometry-Based Classification in Cancer Research: A View on Feature Selection	Surface proteins	Embedded, Shrinkage	N/A	2015	85	https://doi.org/10.4137/CIN.S30795
A guide to automated apoptosis detection: How to make sense of imaging flow cytometry data	Imaging	Filter, Univariate	N/A	2018	65	https://doi.org/10.1371/journal.pone.0197208
Robust unsupervised dimensionality reduction based on feature clustering for single-cell imaging data	Imaging	Wrapper, Others	N/A	2020	76	https://doi.org/10.1016/j.asoc.2020.106421
An open-source solution for advanced imaging flow cytometry data analysis using machine learning	Imaging	Embedded, Tree-based	CellProfiler	2017	83	https://doi.org/10.1016/j.ymeth.2016.08.018
Signaling heterogeneity is defined by pathway architecture and intercellularvariability in protein expression	Imaging	Embedded, Tree-based	N/A	2021	84	https://doi.org/10.1016/j.isci.2021.102118
Deepometry, a framework for applying supervised and weakly supervised deep learning to imaging cytometry	Imaging	Deep Learning	Deepometry	2021	93	https://doi.org/10.1038/s41596-021-00549-7
SpatialDE: identification of spatially variable genes	Imaging	Filter, Univariate	SpatialDE	2018	122	https://doi.org/10.1038/nmeth.4636
Single-cell manifold-preserving feature selection for detecting rare cell populations	Multimodal	Embeded, Shrinkage	SCMER	2021	86	https://doi.org/10.1038/s43588-021-00070-7
